# Supplementary material for: Multi-Locus Next-Generation Sequence Typing of DNA Extracted From Pooled Colonies Detects Multiple Unrelated Candida albicans Strains in a Significant Proportion of Patient Samples
Source: Front Microbiol. 2018 Jun 5;9:1179. doi: 10.3389/fmicb.2018.01179 (PMC5996278; doi:10.3389/fmicb.2018.01179)
Supplement: Supplementary file 1 [file Table_1.XLSX]

## Sheet: Table S1
Supplementary Table S1. Sixty single-colony isolates used for method development
strain*	Ca3 branch/ type§	country of origin	interaction with host	site of isolation$	included in discriminatory power test?#
Au19	GPGA2	New Zealand	disease-causing	u	yes
Au90	GPGA2	New Zealand	disease-causing	s/w	yes
cfr2.9vag	GPG	U.S.A.	commensal	v	yes
CH3	C	New Zealand	disease-causing	u	yes
CH35	GPGA2	New Zealand	disease-causing	u	yes
CLB42	GPGA2	Colombia	disease-causing	v	yes
CLB44	C	Colombia	disease-causing	s/w	yes
cpr2.2fec	GPG	U.S.A.	commensal	a/s	yes
FJ12	C	Fiji	disease-causing	r/o	yes
FJ26	GPGA1	Fiji	disease-causing	s/w	yes
FJ9	GPGA1	Fiji	disease-causing	r/o	yes
gaymc-c	C	U.S.A.	disease-causing	r/o	yes
HMHc1	GPG	U.S.A.	commensal	r/o	yes
HMHc2	GPG	U.S.A.	commensal	r/o	yes
HMHc4	GPG	U.S.A.	commensal	r/o	yes
HMHc5	not GPG	U.S.A.	commensal	r/o	yes
HMHc6	GPG	U.S.A.	commensal	r/o	yes
HMHc9	GPG	U.S.A.	commensal	r/o	yes
hp11an	GPG?	U.S.A.	commensal	a/s	yes
hp11vw	GPG	U.S.A.	commensal	v	yes
hp12bt	GPG	U.S.A.	commensal	r/o	yes
hp13vu	not GPG	U.S.A.	commensal	v	yes
hp13vw	not GPG	U.S.A.	commensal	v	no
hp25bt	not GPG	U.S.A.	commensal	r/o	yes
hp25st	not GPG	U.S.A.	commensal	r/o	no
hp31an	GPG	U.S.A.	commensal	a/s	yes
hp36bt	not GPG	U.S.A.	commensal	r/o	yes
hp36vu	not GPG	U.S.A.	commensal	v	no
hp38an	GPG	U.S.A.	commensal	a/s	yes
hp38bt	GPG	U.S.A.	commensal	r/o	no
hp41bt	not GPG	U.S.A.	commensal	r/o	yes
hp41vu	not GPG	U.S.A.	commensal	v	no
hp50an	not GPG	U.S.A.	commensal	a/s	yes
hp50ch	not GPG	U.S.A.	commensal	r/o	no
hp6ch	not GPG	U.S.A.	commensal	r/o	yes
HUN122	GPGA1?	Britain	disease-causing	s	yes
HUN123	B	Britain	disease-causing	s	yes
HUN127	GPGA2	Britain	disease-causing	s	yes
HUN91	C	Britain	disease-causing	s	yes
HUN93	GPGA2	Britain	disease-causing	s	yes
HUN95	GPGA2	Britain	disease-causing	s	yes
HUN96	GPGA2	Britain	disease-causing	s	yes
OD8807	GPGA2	Britain	disease-causing	r/o	yes
OD8824	C	Britain	disease-causing	r/o	yes
OD8911	GPGA2	Britain	disease-causing	r/o	yes
OD8916	GPGA2	Britain	disease-causing	r/o	yes
RIHO10	GPGA2	U.S.A.	disease-causing	s	yes
RIHO13	GPGA2	U.S.A.	disease-causing	s	yes
RIHO16	GPGA2	U.S.A.	disease-causing	s	yes
RIHO9	GPGA2	U.S.A.	disease-causing	s	yes
SC5314	GPG	U.S.A.	n/a	lab strain	yes
sw-17c	C	U.S.A.	disease-causing	s	yes
var1.10vag	GPGA2	U.S.A.	disease-causing	v	yes
var1.1vag	GPGA1	U.S.A.	disease-causing	v	yes
var1.3vag	GPGA1	U.S.A.	disease-causing	v	yes
var1.5vag	B	U.S.A.	disease-causing	v	yes
var1.7vul	B	U.S.A.	disease-causing	v	yes
W43	GPGA2	New Zealand	disease-causing	r/o	yes
YsU123	C	Malaysia	disease-causing	u	yes
YsU568	GPGA2	Malaysia	disease-causing	u	yes
* Strains were collected as part of Schmid et al. (1999; Microbiology 145:2405-2414) Schmid et al.(1990; J. Clin. Microbiol. 28:1236-1243), Soll et al.(1991; J. Clin. Microbiol. 29:1702-1710) and Schmid et al. (1993; J. Clin. Microbiol. 31:39-46); for SC5314, MLST locus sequences were obtained from the Candida albicans genome data base (http://www.candidagenome.org)
§ based on a Ca3 fingerprinting-based tree in Schmid et al. (1999; Microbiology 145:2405-2414) (GPGA1,GPGA2, B, C) or a GPG PCR assay (Schmid et al. 2011; J. Clin. Microbiol. 49:3250-3256) (GPG, GPG?, not GPG) for commensal isolates described in Schmid et al.(1990; J. Clin. Microbiol. 28:1236-1243), Soll et al.(1991; J. Clin. Microbiol. 29:1702-1710) and Schmid et al. (1993; J. Clin. Microbiol. 3…
$Sites of strain isolation were: anal sites and stool (a/s), respiratory and oral sites (r/o), skin and wounds (s/w), sterile sites(s), urine (u), vaginal/vulvar (v); "lab" indicates that the stain was extensively cultured in the laboratory.
#Only one isolate was included when pairs of isolates from the same patient did not have distinct Ca3 fingerprints.
