# Supplementary material for: Multi-Locus Next-Generation Sequence Typing of DNA Extracted From Pooled Colonies Detects Multiple Unrelated Candida albicans Strains in a Significant Proportion of Patient Samples
Source: Front Microbiol. 2018 Jun 5;9:1179. doi: 10.3389/fmicb.2018.01179 (PMC5996278; doi:10.3389/fmicb.2018.01179)
Supplement: Supplementary file 2 [file Table_2.XLSX]

## Sheet: Table S2
Supplementary Table S2. Samples from New Zealand candidemia patients
patient	date of isolation	site of isolation
Au1	2015-05-25	blood (peripheral blood culture)
Au1	2015-05-27	urine(nephrostomy urine)
Au2	2014-01-27	blood (catheter tip)
Au2	2014-01-27	blood (catheter blood culture)
Au2	2014-01-28	feces
Au2	2014-02-04	blood (catheter blood culture)
AU2	2014-02-04	blood (peripheral blood culture)
Au3	2015-04-05	blood (peripheral blood culture)
Au3	2015-04-05	urine (midstream urine)
Au4	2014-05-31	blood (catheter blood culture)
Au4	2014-06-04	tracheal aspirate
