# Supplementary material for: Multi-Locus Next-Generation Sequence Typing of DNA Extracted From Pooled Colonies Detects Multiple Unrelated Candida albicans Strains in a Significant Proportion of Patient Samples
Source: Front Microbiol. 2018 Jun 5;9:1179. doi: 10.3389/fmicb.2018.01179 (PMC5996278; doi:10.3389/fmicb.2018.01179)
Supplement: Supplementary file 3 [file Table_3.XLSX]

## Sheet: Table S3
Supplementary Table S3. Samples from New Zealand pregnant women and infants
patient	date of isolation	site of isolation$
Di5*	21/1/15	groin
Di5*	21/1/14	feces
Dm1	6/12/13	oral
Dm7	19/3/14	oral
Dm8	17/10/14	oral
Dm9	28/10/14	oral
Dm2	4/1/14	oral
Dm3	10/1/14	oral
Dm5	16/1/14	oral
Dm4	28/1/14	oral
Dm6	30/1/14	oral
* Newborn child of Dm5
