# Supplementary material for: Multi-Locus Next-Generation Sequence Typing of DNA Extracted From Pooled Colonies Detects Multiple Unrelated Candida albicans Strains in a Significant Proportion of Patient Samples
Source: Front Microbiol. 2018 Jun 5;9:1179. doi: 10.3389/fmicb.2018.01179 (PMC5996278; doi:10.3389/fmicb.2018.01179)
Supplement: Supplementary file 4 [file Table_4.XLSX]

## Sheet: Table S1
Supplementary Table S4. Samples from Italian patients
patient	date of isolation	sex	age in years*	site of isolation	candidiasis / colonisation $	ward or medical procedure
Mi1	2012-02-27	f	49	oral	candidiasis	bone marrow transplant
Mi1	2012-02-27	f	49	vaginal	candidiasis	bone marrow transplant
Mi2	2011-03-12	f	64	vaginal	candidiasis	outpatient
Mi2	2012-03-12	f	64	rectal	colonizing	outpatient
Mi2	2012-04-06	f	64	rectal	colonizing	outpatient
Mi3	2012-03-15	m	79	pharynx	colonizing	intensive care
Mi3	2012-03-19	f	79	pharynx	colonizing	intensive care
Mi4	2012-04-09	m	73	pharynx	colonizing	intensive care
Mi4	2012-04-09	m	73	rectal	colonizing	intensive care
Mi5	2012-05-31	f	65	rectal	colonizing	intensive care
Mi6	2012-06-22	m	46	oral	colonizing	gastroenterology
Mi6	2012-07-19	m	46	rectal	colonizing	gastroenterology
Mi7	2012-07-04	f	34	oral	candidiasis	intensive care
Mi7	2012-07-09	f	34	oral	candidiasis	intensive care
Mi8	2012-07-11	f	54	oral	unknown	general medicine
Mi8	2012-10-02	f	54	oral	unknown	gastroenterology
Mi9	2012-08-20	f	3d	eye	candidiasis	intensive care
Mi9	2012-08-20	f	3d	skin	candidiasis	intensive care
Mi9	2012-08-20	f	3d	oral	candidiasis	intensive care
Mi9	2012-08-20	f	3d	rectal	candidiasis	intensive care
Mi10	2012-12-10	m	10d	skin	colonizing	nursery
Mi10	2012-12-10	m	10d	oral	colonizing	nursery
Mi11	17/12/2012	f	63	urine	colonizing	outpatient
Mi11	17/12/2012	f	63	vaginal	candidiasis	outpatient
Mi12	2012-12-27	f	53	oral	unknown	intensive care
Mi12	31/12/2012	f	53	vaginal	candidiasis	intensive care
Mi13	2013-01-23	f	38	rectal	colonizing	outpatient
Mi13	23/01/2013	f	38	vaginal	candidiasis	outpatient
Mi14	2013-02-04	m	49	oral	candidiasis	pulmonary
Mi14	2013-03-18	m	50	urine	colonizing	liver transplant
Mi15	2013-03-08	f	55	rectal	colonizing	gastroenterology
Mi15	2013-05-29	f	55	rectal	colonizing	gastroenterology
Mi15	2013-05-29	f	55	vaginal	candidiasis	gastroenterology
Mi16	2013-03-18	m	56	oral	colonizing	intensive care
Mi16	2013-03-25	m	56	rectal	colonizing	intensive care
Mi17	2013-07-06	f	unknown	oral	colonizing	outpatient
Mi17	2013-07-06	f	unknown	oral	colonizing	outpatient
Mi17	2013-07-06	f	unknown	pharynx	colonizing	outpatient
* except when numbers are followed by a "d" for days
$based on presence or absence of symptoms consistent with candidiasis at the site sampled
