# Supplementary material for: Multi-Locus Next-Generation Sequence Typing of DNA Extracted From Pooled Colonies Detects Multiple Unrelated Candida albicans Strains in a Significant Proportion of Patient Samples
Source: Front Microbiol. 2018 Jun 5;9:1179. doi: 10.3389/fmicb.2018.01179 (PMC5996278; doi:10.3389/fmicb.2018.01179)
Supplement: Supplementary file 5 [file Table_5.XLSX]

## Sheet: Table S1
Supplementary Table S5. Primer sequences
primer	sequence
AAT1apft	TCGTCGGCAGCGTCAGATGTGTATAAGAGACAG GACAATTATCTTCCACTAGTC
AAT1aprt	GTCTCGTGGGCTCGGAGATGTGTATAAGAGACAG TCAAGAAATCAGCGATAACTC
ACC1pft	TCGTCGGCAGCGTCAGATGTGTATAAGAGACAG TTGAGGTCATCTGTTGTTCA
ACC1prt	GTCTCGTGGGCTCGGAGATGTGTATAAGAGACAG GTGGAATGCTCGGTTTTAGA
ADP1pft	TCGTCGGCAGCGTCAGATGTGTATAAGAGACAG TGCAATGTAAATCAGGTGAGTG
ADP1prt	GTCTCGTGGGCTCGGAGATGTGTATAAGAGACAG CTTTGTTCTTACCAGCCAAAAT
MPIpft	TCGTCGGCAGCGTCAGATGTGTATAAGAGACAG GATTTTGAAGGGTTTTGTGGG
MPIprt	GTCTCGTGGGCTCGGAGATGTGTATAAGAGACAG TGCTTCCCCTTTGTTCAAAC
SYA1pft	TCGTCGGCAGCGTCAGATGTGTATAAGAGACAG TCTAAAGAATTGGGAGTTGC
SYA1prt	GTCTCGTGGGCTCGGAGATGTGTATAAGAGACAG ACAGCTTTAGCCAACTCATTA
VPS13pft	TCGTCGGCAGCGTCAGATGTGTATAAGAGACAG GAATTGCCTGTCCTTGATAT
VPS13prt	GTCTCGTGGGCTCGGAGATGTGTATAAGAGACAG CCCATGATTTGATTCCAGTTT
ZWF1bpft	TCGTCGGCAGCGTCAGATGTGTATAAGAGACAG AACATTCATAATGAAAGATGGG
ZWF1bprt	GTCTCGTGGGCTCGGAGATGTGTATAAGAGACAG TTAGCTGGATCTTCAACGGC
