# Supplementary material for: Multi-Locus Next-Generation Sequence Typing of DNA Extracted From Pooled Colonies Detects Multiple Unrelated Candida albicans Strains in a Significant Proportion of Patient Samples
Source: Front Microbiol. 2018 Jun 5;9:1179. doi: 10.3389/fmicb.2018.01179 (PMC5996278; doi:10.3389/fmicb.2018.01179)
Supplement: Supplementary file 7 [file Data_Sheet_2.xls]

## Sheet: megamatrix.csv
Supplementary Data Sheet S2. Number of differences between all MLST types listed in Data Sheet S1
	RIHO10	YsU568	RIHO16	OD8911	FJ9:SC	FJ9:IND:61:4.2	FJ9:IND:54:12.6	FJ9:IND:27:8.4	FJ9:IND:16:5.5	FJ9:IND:15:4.0	FJ9_S8:IND:29:5.9	Dm2_oral_4/1/14	var1.10vag	var1.10vag:IND:17:7.1	var1.10vag:IND:26:8.6	var1.10vag:IND:29:8.3	var1.10vag:IND:55:6.0	hp38bt	cpr2.2fec	Mi3_pharynx_19/03/2012	OD8807	HMHc9	HUN127	HUN93	HUN96	Au3_blood_(peripheral_blood_culture)_5/04/2015	Au3_urine_(midstream_urine)_5/04/2015	Au4_blood_(catheter_blood_culture)_31/05/2014	Au4_tracheal_aspirate_4/06/2014	cfr2.9vag	hp11vw	CLB42	Dm1_oral_6/12/13	FJ26	RIHO9	Au19	hp38an	Au90	hp31an	HMHc2	HMHc4	W43	CH35	hp11an	gaymc_c:IND:51:110.6	gaymc_c:IND:78:41.1	gaymc_c	gaymc_c:IND:92:6.7	Mi5_rectal_31/05/2012
RIHO10		1	1	1	1	1	1	1	1	1	1	1	3	3	3	3	3	4	8	7	9	6	6	9	9	5	5	6	7	5	4	4	3	3	4	3	4	7	5	6	4	4	5	6	14	14	15	10	23
YsU568	1		0	0	0	0	0	0	0	0	0	0	2	2	2	2	2	3	7	6	8	5	5	8	8	4	4	5	6	4	3	3	2	2	3	2	3	6	4	5	3	3	4	5	13	13	14	9	22
RIHO16	1	0		0	0	0	0	0	0	0	0	0	2	2	2	2	2	3	7	6	8	5	5	8	8	4	4	5	6	4	3	3	2	2	3	2	3	6	4	5	3	3	4	5	13	13	14	9	22
OD8911	1	0	0		0	0	0	0	0	0	0	0	2	2	2	2	2	3	7	6	8	5	5	8	8	4	4	5	6	4	3	3	2	2	3	2	3	6	4	5	3	3	4	5	13	13	14	9	22
FJ9:SC	1	0	0	0		0	0	0	0	0	0	0	2	2	2	2	2	3	7	6	8	5	5	8	8	4	4	5	6	4	3	3	2	2	3	2	3	6	4	5	3	3	4	5	13	13	14	9	22
FJ9:IND:61:4.2	1	0	0	0	0		0	0	0	0	0	0	2	2	2	2	2	3	7	6	8	5	5	8	8	4	4	5	6	4	3	3	2	2	3	2	3	6	4	5	3	3	4	5	13	13	14	9	22
FJ9:IND:54:12.6	1	0	0	0	0	0		0	0	0	0	0	2	2	2	2	2	3	7	6	8	5	5	8	8	4	4	5	6	4	3	3	2	2	3	2	3	6	4	5	3	3	4	5	13	13	14	9	22
FJ9:IND:27:8.4	1	0	0	0	0	0	0		0	0	0	0	2	2	2	2	2	3	7	6	8	5	5	8	8	4	4	5	6	4	3	3	2	2	3	2	3	6	4	5	3	3	4	5	13	13	14	9	22
FJ9:IND:16:5.5	1	0	0	0	0	0	0	0		0	0	0	2	2	2	2	2	3	7	6	8	5	5	8	8	4	4	5	6	4	3	3	2	2	3	2	3	6	4	5	3	3	4	5	13	13	14	9	22
FJ9:IND:15:4.0	1	0	0	0	0	0	0	0	0		0	0	2	2	2	2	2	3	7	6	8	5	5	8	8	4	4	5	6	4	3	3	2	2	3	2	3	6	4	5	3	3	4	5	13	13	14	9	22
FJ9_S8:IND:29:5.9	1	0	0	0	0	0	0	0	0	0		0	2	2	2	2	2	3	7	6	8	5	5	8	8	4	4	5	6	4	3	3	2	2	3	2	3	6	4	5	3	3	4	5	13	13	14	9	22
Dm2_oral_4/1/14	1	0	0	0	0	0	0	0	0	0	0		2	2	2	2	2	3	7	6	8	5	5	8	8	4	4	5	6	4	3	3	2	2	3	2	3	6	4	5	3	3	4	5	13	13	14	9	22
var1.10vag	3	2	2	2	2	2	2	2	2	2	2	2		0	0	0	0	1	9	8	10	7	7	10	10	4	4	3	4	6	5	5	4	4	5	4	5	4	6	7	5	5	6	3	15	15	16	11	24
var1.10vag:IND:17:7.1	3	2	2	2	2	2	2	2	2	2	2	2	0		0	0	0	1	9	8	10	7	7	10	10	4	4	3	4	6	5	5	4	4	5	4	5	4	6	7	5	5	6	3	15	15	16	11	24
var1.10vag:IND:26:8.6	3	2	2	2	2	2	2	2	2	2	2	2	0	0		0	0	1	9	8	10	7	7	10	10	4	4	3	4	6	5	5	4	4	5	4	5	4	6	7	5	5	6	3	15	15	16	11	24
var1.10vag:IND:29:8.3	3	2	2	2	2	2	2	2	2	2	2	2	0	0	0		0	1	9	8	10	7	7	10	10	4	4	3	4	6	5	5	4	4	5	4	5	4	6	7	5	5	6	3	15	15	16	11	24
var1.10vag:IND:55:6.0	3	2	2	2	2	2	2	2	2	2	2	2	0	0	0	0		1	9	8	10	7	7	10	10	4	4	3	4	6	5	5	4	4	5	4	5	4	6	7	5	5	6	3	15	15	16	11	24
hp38bt	4	3	3	3	3	3	3	3	3	3	3	3	1	1	1	1	1		10	9	11	8	8	11	11	5	5	4	5	7	6	6	5	5	6	5	4	3	5	6	4	4	5	2	14	14	15	10	23
cpr2.2fec	8	7	7	7	7	7	7	7	7	7	7	7	9	9	9	9	9	10		1	3	2	2	5	5	7	7	8	9	7	6	6	5	5	6	6	7	9	7	10	8	9	10	11	17	17	18	13	27
Mi3_pharynx_19/03/2012	7	6	6	6	6	6	6	6	6	6	6	6	8	8	8	8	8	9	1		3	1	1	4	4	8	8	9	10	8	7	7	6	6	7	7	8	10	8	11	9	9	9	10	17	17	18	13	27
OD8807	9	8	8	8	8	8	8	8	8	8	8	8	10	10	10	10	10	11	3	3		3	3	6	6	10	10	10	11	8	7	8	8	8	9	8	9	12	10	11	10	9	11	12	14	14	15	10	26
HMHc9	6	5	5	5	5	5	5	5	5	5	5	5	7	7	7	7	7	8	2	1	3		0	3	3	9	9	10	11	9	8	8	7	7	8	6	7	11	9	10	8	8	8	9	17	17	18	13	27
HUN127	6	5	5	5	5	5	5	5	5	5	5	5	7	7	7	7	7	8	2	1	3	0		3	3	9	9	10	11	9	8	8	7	7	8	6	7	11	9	10	8	8	8	9	17	17	18	13	27
HUN93	9	8	8	8	8	8	8	8	8	8	8	8	10	10	10	10	10	11	5	4	6	3	3		0	12	12	13	14	12	11	11	10	10	11	9	10	14	12	13	11	11	11	12	20	20	21	16	30
HUN96	9	8	8	8	8	8	8	8	8	8	8	8	10	10	10	10	10	11	5	4	6	3	3	0		12	12	13	14	12	11	11	10	10	11	9	10	14	12	13	11	11	11	12	20	20	21	16	30
Au3_blood_(peripheral_blood_culture)_5/04/2015	5	4	4	4	4	4	4	4	4	4	4	4	4	4	4	4	4	5	7	8	10	9	9	12	12		0	3	4	4	3	3	2	2	3	4	5	4	4	7	5	6	8	7	15	15	16	11	24
Au3_urine_(midstream_urine)_5/04/2015	5	4	4	4	4	4	4	4	4	4	4	4	4	4	4	4	4	5	7	8	10	9	9	12	12	0		3	4	4	3	3	2	2	3	4	5	4	4	7	5	6	8	7	15	15	16	11	24
Au4_blood_(catheter_blood_culture)_31/05/2014	6	5	5	5	5	5	5	5	5	5	5	5	3	3	3	3	3	4	8	9	10	10	10	13	13	3	3		1	4	3	2	3	3	4	5	6	3	5	6	6	7	9	6	15	15	16	11	25
Au4_tracheal_aspirate_4/06/2014	7	6	6	6	6	6	6	6	6	6	6	6	4	4	4	4	4	5	9	10	11	11	11	14	14	4	4	1		5	4	3	4	4	5	6	7	4	6	7	7	8	10	7	16	16	17	12	26
cfr2.9vag	5	4	4	4	4	4	4	4	4	4	4	4	6	6	6	6	6	7	7	8	8	9	9	12	12	4	4	4	5		1	2	2	2	3	4	5	6	4	6	5	6	8	9	13	13	14	9	24
hp11vw	4	3	3	3	3	3	3	3	3	3	3	3	5	5	5	5	5	6	6	7	7	8	8	11	11	3	3	3	4	1		1	1	1	2	3	4	5	3	5	4	5	7	8	12	12	13	8	23
CLB42	4	3	3	3	3	3	3	3	3	3	3	3	5	5	5	5	5	6	6	7	8	8	8	11	11	3	3	2	3	2	1		1	1	2	3	4	5	3	4	4	5	7	8	13	13	14	9	23
Dm1_oral_6/12/13	3	2	2	2	2	2	2	2	2	2	2	2	4	4	4	4	4	5	5	6	8	7	7	10	10	2	2	3	4	2	1	1		0	1	2	3	4	2	5	3	4	6	7	13	13	14	9	22
FJ26	3	2	2	2	2	2	2	2	2	2	2	2	4	4	4	4	4	5	5	6	8	7	7	10	10	2	2	3	4	2	1	1	0		1	2	3	4	2	5	3	4	6	7	13	13	14	9	22
RIHO9	4	3	3	3	3	3	3	3	3	3	3	3	5	5	5	5	5	6	6	7	9	8	8	11	11	3	3	4	5	3	2	2	1	1		3	4	5	3	6	4	5	7	8	14	14	15	10	23
Au19	3	2	2	2	2	2	2	2	2	2	2	2	4	4	4	4	4	5	6	7	8	6	6	9	9	4	4	5	6	4	3	3	2	2	3		1	6	4	5	3	4	4	5	12	12	13	8	23
hp38an	4	3	3	3	3	3	3	3	3	3	3	3	5	5	5	5	5	4	7	8	9	7	7	10	10	5	5	6	7	5	4	4	3	3	4	1		5	3	4	2	3	3	4	11	11	12	7	22
Au90	7	6	6	6	6	6	6	6	6	6	6	6	4	4	4	4	4	3	9	10	12	11	11	14	14	4	4	3	4	6	5	5	4	4	5	6	5		2	5	3	4	6	3	13	13	15	9	22
hp31an	5	4	4	4	4	4	4	4	4	4	4	4	6	6	6	6	6	5	7	8	10	9	9	12	12	4	4	5	6	4	3	3	2	2	3	4	3	2		3	1	2	4	5	11	11	13	7	20
HMHc2	6	5	5	5	5	5	5	5	5	5	5	5	7	7	7	7	7	6	10	11	11	10	10	13	13	7	7	6	7	6	5	4	5	5	6	5	4	5	3		2	3	5	6	12	12	14	8	22
HMHc4	4	3	3	3	3	3	3	3	3	3	3	3	5	5	5	5	5	4	8	9	10	8	8	11	11	5	5	6	7	5	4	4	3	3	4	3	2	3	1	2		1	3	4	11	11	13	7	20
W43	4	3	3	3	3	3	3	3	3	3	3	3	5	5	5	5	5	4	9	9	9	8	8	11	11	6	6	7	8	6	5	5	4	4	5	4	3	4	2	3	1		3	4	10	10	12	6	19
CH35	5	4	4	4	4	4	4	4	4	4	4	4	6	6	6	6	6	5	10	9	11	8	8	11	11	8	8	9	10	8	7	7	6	6	7	4	3	6	4	5	3	3		3	11	11	13	7	22
hp11an	6	5	5	5	5	5	5	5	5	5	5	5	3	3	3	3	3	2	11	10	12	9	9	12	12	7	7	6	7	9	8	8	7	7	8	5	4	3	5	6	4	4	3		12	12	14	8	23
gaymc_c:IND:51:110.6	14	13	13	13	13	13	13	13	13	13	13	13	15	15	15	15	15	14	17	17	14	17	17	20	20	15	15	15	16	13	12	13	13	13	14	12	11	13	11	12	11	10	11	12		0	3	4	23
gaymc_c:IND:78:41.1	14	13	13	13	13	13	13	13	13	13	13	13	15	15	15	15	15	14	17	17	14	17	17	20	20	15	15	15	16	13	12	13	13	13	14	12	11	13	11	12	11	10	11	12	0		3	4	23
gaymc_c	15	14	14	14	14	14	14	14	14	14	14	14	16	16	16	16	16	15	18	18	15	18	18	21	21	16	16	16	17	14	13	14	14	14	15	13	12	15	13	14	13	12	13	14	3	3		7	26
gaymc_c:IND:92:6.7	10	9	9	9	9	9	9	9	9	9	9	9	11	11	11	11	11	10	13	13	10	13	13	16	16	11	11	11	12	9	8	9	9	9	10	8	7	9	7	8	7	6	7	8	4	4	7		19
Mi5_rectal_31/05/2012	23	22	22	22	22	22	22	22	22	22	22	22	24	24	24	24	24	23	27	27	26	27	27	30	30	24	24	25	26	24	23	23	22	22	23	23	22	22	20	22	20	19	22	23	23	23	26	19
var1.3vag	5	4	4	4	4	4	4	4	4	4	4	4	6	6	6	6	6	5	11	10	12	9	9	12	12	8	8	9	10	8	7	7	6	6	7	6	5	6	4	5	3	3	4	5	9	9	12	5	18
OD8916	6	5	5	5	5	5	5	5	5	5	5	5	7	7	7	7	7	6	9	10	11	9	9	12	12	7	7	8	9	7	6	6	5	5	6	3	2	5	3	4	2	3	3	4	9	9	12	5	20
hp12bt	9	8	8	8	8	8	8	8	8	8	8	8	10	10	10	10	10	11	13	12	14	11	11	8	8	12	12	13	14	12	11	11	10	10	11	10	11	14	12	12	11	11	12	13	21	21	22	17	30
var1.1vag	7	6	6	6	6	6	6	6	6	6	6	6	8	8	8	8	8	9	13	12	14	11	11	8	8	10	10	11	12	10	9	9	8	8	9	8	9	12	10	11	9	9	10	11	19	19	20	15	28
HUN95	10	9	9	9	9	9	9	9	9	9	9	9	9	9	9	9	9	10	16	15	17	14	14	11	11	9	9	12	13	13	12	12	11	11	12	11	12	13	13	14	12	12	13	12	22	22	23	18	31
HUN122:IND:6:4.7	16	15	15	15	15	15	15	15	15	15	15	15	17	17	17	17	17	17	17	18	18	19	19	16	16	15	15	15	16	13	12	13	13	13	14	13	13	15	13	15	14	15	15	16	19	19	18	15	32
RIHO13	9	8	8	8	8	8	8	8	8	8	8	8	10	10	10	10	10	9	15	14	16	13	13	12	12	12	12	13	14	12	11	11	10	10	11	10	9	10	8	9	7	7	8	9	13	13	16	9	22
HMHc1	20	19	19	19	19	19	19	19	19	19	19	19	17	17	17	17	17	16	15	15	14	15	15	15	15	19	19	18	19	21	20	20	19	19	20	18	17	15	17	19	17	16	17	14	18	18	21	14	29
HMHc6	15	14	14	14	14	14	14	14	14	14	14	14	16	16	16	16	16	15	19	19	18	19	19	19	19	16	16	17	18	16	15	15	14	14	15	15	14	14	12	14	12	11	12	15	15	15	18	11	24
SC5314	14	13	13	13	13	13	13	13	13	13	13	13	15	15	15	15	15	16	11	12	14	13	13	13	13	13	13	14	15	13	12	12	11	11	12	11	12	15	13	16	14	15	15	16	22	22	23	18	33
Fj12:IND:8:6.7	21	20	20	20	20	20	20	20	20	20	20	20	21	21	21	21	21	20	18	19	19	20	20	22	22	18	18	19	20	18	17	18	18	18	18	18	17	17	16	18	17	18	18	18	19	19	22	15	32
Mi1_oral_27/02/2012:IND:41:14.8	18	17	17	17	17	17	17	17	17	17	17	17	17	17	17	17	17	18	16	17	19	18	18	19	19	13	13	16	17	17	16	16	15	15	16	17	18	16	16	19	17	18	20	19	26	26	25	23	36
Mi1_oral_27/02/2012:IND:44:14.3	18	17	17	17	17	17	17	17	17	17	17	17	17	17	17	17	17	18	16	17	19	18	18	19	19	13	13	16	17	17	16	16	15	15	16	17	18	16	16	19	17	18	20	19	26	26	25	23	36
Mi9_eye_20/08/2012	18	17	17	17	17	17	17	17	17	17	17	17	17	17	17	17	17	18	16	17	19	18	18	19	19	13	13	16	17	17	16	16	15	15	16	17	18	16	16	19	17	18	20	19	26	26	25	23	36
Mi9_rectal_20/08/2012	18	17	17	17	17	17	17	17	17	17	17	17	17	17	17	17	17	18	16	17	19	18	18	19	19	13	13	16	17	17	16	16	15	15	16	17	18	16	16	19	17	18	20	19	26	26	25	23	36
Mi9_skin_20/08/2012	18	17	17	17	17	17	17	17	17	17	17	17	17	17	17	17	17	18	16	17	19	18	18	19	19	13	13	16	17	17	16	16	15	15	16	17	18	16	16	19	17	18	20	19	26	26	25	23	36
Mi2_vaginal_12/03/2011:IND:21:6.6	28	27	27	27	27	27	27	27	27	27	27	27	28	28	28	28	28	27	20	21	21	22	22	25	25	25	25	26	27	25	24	25	25	25	26	26	25	25	24	26	25	26	27	27	22	22	21	24	40
Mi2_vaginal_12/03/2011:IND:22:13.8	27	26	26	26	26	26	26	26	26	26	26	26	27	27	27	27	27	26	19	20	20	21	21	24	24	24	24	25	26	24	23	24	24	24	25	25	24	24	23	25	24	25	26	26	21	21	20	23	39
Mi8_oral_2/10/2012	25	24	24	24	24	24	24	24	24	24	24	24	25	25	25	25	25	24	17	18	18	19	19	22	22	22	22	23	24	22	21	22	22	22	23	23	22	22	21	23	22	23	24	24	19	19	18	21	37
Mi16_oral_18/03/2013	26	25	25	25	25	25	25	25	25	25	25	25	26	26	26	26	26	25	18	19	19	20	20	23	23	23	23	24	25	23	22	23	23	23	24	24	23	23	22	24	23	24	25	25	20	20	19	22	38
Mi10_oral_10/12/2012	25	24	24	24	24	24	24	24	24	24	24	24	25	25	25	25	25	24	17	18	18	19	19	22	22	22	22	23	24	22	21	22	22	22	23	23	22	22	21	23	22	23	24	24	19	19	18	21	37
Mi11_urine_17/12/2012	25	24	24	24	24	24	24	24	24	24	24	24	25	25	25	25	25	24	17	18	18	19	19	22	22	22	22	23	24	22	21	22	22	22	23	23	22	22	21	23	22	23	24	24	19	19	18	21	37
Mi11_vaginal_17/12/2012:IND:30.2	25	24	24	24	24	24	24	24	24	24	24	24	25	25	25	25	25	24	17	18	18	19	19	22	22	22	22	23	24	22	21	22	22	22	23	23	22	22	21	23	22	23	24	24	19	19	18	21	37
Mi11_vaginal_17/12/2012:IND:55:30.7	25	24	24	24	24	24	24	24	24	24	24	24	25	25	25	25	25	24	17	18	18	19	19	22	22	22	22	23	24	22	21	22	22	22	23	23	22	22	21	23	22	23	24	24	19	19	18	21	37
YSsU123:IND:45:3.7	24	23	23	23	23	23	23	23	23	23	23	23	24	24	24	24	24	23	24	25	25	26	26	27	27	21	21	22	23	21	20	21	21	21	22	23	22	21	20	22	21	22	24	24	19	19	18	21	36
YsU123	24	23	23	23	23	23	23	23	23	23	23	23	24	24	24	24	24	23	24	25	25	26	26	27	27	21	21	22	23	21	20	21	21	21	22	23	22	21	20	22	21	22	24	24	19	19	18	21	36
YsU123:IND:20:5.4	24	23	23	23	23	23	23	23	23	23	23	23	24	24	24	24	24	23	24	25	25	26	26	27	27	21	21	22	23	21	20	21	21	21	22	23	22	21	20	22	21	22	24	24	19	19	18	21	36
YSU123:IND:49:3.4	24	23	23	23	23	23	23	23	23	23	23	23	24	24	24	24	24	23	24	25	25	26	26	27	27	21	21	22	23	21	20	21	21	21	22	23	22	21	20	22	21	22	24	24	19	19	18	21	36
YsU123:IND:10:6.8	21	20	20	20	20	20	20	20	20	20	20	20	21	21	21	21	21	20	21	22	22	23	23	24	24	18	18	19	20	18	17	18	18	18	19	20	19	18	17	19	18	19	21	21	16	16	15	18	33
YsU123:IND:8:4.6	21	20	20	20	20	20	20	20	20	20	20	20	20	20	20	20	20	19	21	22	22	23	23	24	24	19	19	18	19	18	17	18	18	18	19	20	19	17	17	19	18	19	21	20	16	16	15	18	33
var1.7vul	19	18	18	18	18	18	18	18	18	18	18	18	18	18	18	18	18	19	22	21	21	20	20	23	23	18	18	20	21	20	19	20	20	20	21	18	19	21	21	21	20	20	19	18	16	16	14	19	36
hp25bt	29	28	28	28	28	28	28	28	28	28	28	28	28	28	28	28	28	28	27	26	26	25	25	22	22	31	31	30	31	30	29	30	30	30	31	28	28	30	30	30	29	29	28	27	27	27	25	28	45
hp25st	30	29	29	29	29	29	29	29	29	29	29	29	29	29	29	29	29	29	28	27	27	26	26	23	23	32	32	31	32	31	30	31	31	31	32	29	29	31	31	31	30	30	29	28	28	28	26	29	46
hp50an	30	29	29	29	29	29	29	29	29	29	29	29	29	29	29	29	29	29	26	26	23	26	26	23	23	30	30	29	30	29	28	29	29	29	30	28	28	29	29	30	29	28	29	28	24	24	22	25	42
hp50ch	30	29	29	29	29	29	29	29	29	29	29	29	29	29	29	29	29	29	26	26	23	26	26	23	23	30	30	29	30	29	28	29	29	29	30	28	28	29	29	30	29	28	29	28	24	24	22	25	42
hp6ch	30	29	29	29	29	29	29	29	29	29	29	29	29	29	29	29	29	29	24	25	25	26	26	23	23	28	28	27	28	27	26	27	27	27	28	27	27	27	27	29	28	29	29	28	26	26	24	27	44
Dm7_oral_19/3/14	28	27	27	27	27	27	27	27	27	27	27	27	25	25	25	25	25	25	30	29	29	28	28	25	25	29	29	27	28	29	28	29	29	29	30	27	27	27	29	29	28	28	27	24	26	26	24	27	44
var1.5vag	27	26	26	26	26	26	26	26	26	26	26	26	26	26	26	26	26	26	29	29	26	29	29	26	26	27	27	26	27	26	25	26	26	26	27	25	25	26	26	27	26	25	26	25	21	21	19	22	39
HMHc5	27	26	26	26	26	26	26	26	26	26	26	26	25	25	25	25	25	25	29	30	29	29	29	26	26	25	25	25	26	26	25	26	26	26	27	24	24	25	26	26	25	26	26	24	22	22	20	25	42
HUN123	23	22	22	22	22	22	22	22	22	22	22	22	22	22	22	22	22	22	25	25	22	25	25	22	22	23	23	22	23	22	21	22	22	22	23	21	21	22	22	23	22	21	22	21	20	20	18	18	35
hp13vu	23	22	22	22	22	22	22	22	22	22	22	22	20	20	20	20	20	20	19	19	16	19	19	22	22	22	22	20	21	22	21	22	22	22	23	21	21	20	22	23	22	21	22	19	16	16	14	18	35
hp13vw	25	24	24	24	24	24	24	24	24	24	24	24	22	22	22	22	22	22	21	21	18	21	21	24	24	24	24	22	23	24	23	24	24	24	25	23	23	22	24	25	24	23	24	21	20	20	18	20	37
Mi6_rectal_19/07/2012	30	29	29	29	29	29	29	29	29	29	29	29	28	28	28	28	28	27	25	26	26	27	27	24	24	26	26	26	27	27	26	27	27	27	28	27	26	26	27	29	28	29	29	27	27	27	28	26	43
Mi12_oral_27/12/2012	30	29	29	29	29	29	29	29	29	29	29	29	28	28	28	28	28	27	25	26	26	27	27	24	24	26	26	26	27	27	26	27	27	27	28	27	26	26	27	29	28	29	29	27	27	27	28	26	43
Mi14_oral_4/02/2013	30	29	29	29	29	29	29	29	29	29	29	29	28	28	28	28	28	27	25	26	26	27	27	24	24	26	26	26	27	27	26	27	27	27	28	27	26	26	27	29	28	29	29	27	27	27	28	26	43
Mi15_rectal_8/03/2013	30	29	29	29	29	29	29	29	29	29	29	29	28	28	28	28	28	27	25	26	26	27	27	24	24	26	26	26	27	27	26	27	27	27	28	27	26	26	27	29	28	29	29	27	27	27	28	26	43
Mi15_vaginal_29/05/2013	30	29	29	29	29	29	29	29	29	29	29	29	28	28	28	28	28	27	25	26	26	27	27	24	24	26	26	26	27	27	26	27	27	27	28	27	26	26	27	29	28	29	29	27	27	27	28	26	43
Dm4_oral_28/1/14	32	31	31	31	31	31	31	31	31	31	31	31	30	30	30	30	30	29	27	28	28	29	29	26	26	28	28	28	29	29	28	29	29	29	30	29	28	28	29	31	30	31	31	29	29	29	30	28	45
CH3	31	30	30	30	30	30	30	30	30	30	30	30	29	29	29	29	29	28	26	27	27	28	28	25	25	27	27	27	28	28	27	28	28	28	29	28	27	27	28	30	29	30	30	28	25	25	25	27	44
HUN91	30	29	29	29	29	29	29	29	29	29	29	29	29	29	29	29	29	30	25	26	26	27	27	24	24	25	25	27	28	27	26	27	27	27	28	27	28	28	28	30	29	30	30	29	27	27	26	29	46
HUN91:IND:39:4.2	30	29	29	29	29	29	29	29	29	29	29	29	29	29	29	29	29	30	25	26	26	27	27	24	24	25	25	27	28	27	26	27	27	27	28	27	28	28	28	30	29	30	30	29	27	27	26	29	46
HUN91:IND:46:12.6	30	29	29	29	29	29	29	29	29	29	29	29	29	29	29	29	29	30	25	26	26	27	27	24	24	25	25	27	28	27	26	27	27	27	28	27	28	28	28	30	29	30	30	29	27	27	26	29	46
HUN91:IND:71:5.9	30	29	29	29	29	29	29	29	29	29	29	29	29	29	29	29	29	30	25	26	26	27	27	24	24	25	25	27	28	27	26	27	27	27	28	27	28	28	28	30	29	30	30	29	27	27	26	29	46
HUN91:IND:73:8.4	30	29	29	29	29	29	29	29	29	29	29	29	29	29	29	29	29	30	25	26	26	27	27	24	24	25	25	27	28	27	26	27	27	27	28	27	28	28	28	30	29	30	30	29	27	27	26	29	46
HUN91:IND:84:5.5	30	29	29	29	29	29	29	29	29	29	29	29	29	29	29	29	29	30	25	26	26	27	27	24	24	25	25	27	28	27	26	27	27	27	28	27	28	28	28	30	29	30	30	29	27	27	26	29	46
HUN91:IND:85:4.0	30	29	29	29	29	29	29	29	29	29	29	29	29	29	29	29	29	30	25	26	26	27	27	24	24	25	25	27	28	27	26	27	27	27	28	27	28	28	28	30	29	30	30	29	27	27	26	29	46
Dm3_oral_10/1/14	25	24	24	24	24	24	24	24	24	24	24	24	26	26	26	26	26	27	18	19	19	20	20	17	17	24	24	24	25	22	21	22	22	22	23	22	23	26	24	26	25	26	26	27	26	26	26	25	42
Au2_feces_28/01/2014:IND:17:51.9	40	39	39	39	39	39	39	39	39	39	39	39	37	37	37	37	37	36	35	36	36	37	37	37	37	37	37	35	36	35	36	37	37	37	38	37	36	33	35	37	36	37	37	34	34	34	36	34	51
Au2_feces_28/01/2014:IND:18:19.7	40	39	39	39	39	39	39	39	39	39	39	39	37	37	37	37	37	36	35	36	36	37	37	37	37	37	37	35	36	35	36	37	37	37	38	37	36	33	35	37	36	37	37	34	34	34	36	34	51
Dm9_oral_28/10/14	35	34	34	34	34	34	34	34	34	34	34	34	35	35	35	35	35	35	32	33	33	34	34	35	35	32	32	33	34	30	31	32	32	32	32	32	32	33	32	34	33	34	34	34	34	34	31	33	50
FJ12:SC	35	34	34	34	34	34	34	34	34	34	34	34	35	35	35	35	35	35	32	33	33	34	34	35	35	32	32	33	34	30	31	32	32	32	32	32	32	33	32	34	33	34	34	34	34	34	31	33	50
Dm8_oral_17/10/14	36	35	35	35	35	35	35	35	35	35	35	35	36	36	36	36	36	35	33	34	34	35	35	36	36	33	33	34	35	31	32	33	33	33	33	33	32	33	32	34	33	34	34	34	32	32	31	31	48
Fj12:IND:24:10.3	33	32	32	32	32	32	32	32	32	32	32	32	33	33	33	33	33	34	30	31	31	32	32	33	33	30	30	31	32	28	29	30	30	30	30	30	31	31	30	32	31	32	32	32	31	31	34	31	48
Fj12:IND:49:6.0	33	32	32	32	32	32	32	32	32	32	32	32	33	33	33	33	33	34	30	31	31	32	32	33	33	30	30	31	32	28	29	30	30	30	30	30	31	31	30	32	31	32	32	32	31	31	34	31	48
Au1_blood_(peripheral_blood_culture)_25/05/2015	40	39	39	39	39	39	39	39	39	39	39	39	38	38	38	38	38	38	40	39	38	39	39	36	36	39	39	39	40	38	39	40	40	40	39	39	39	39	40	41	40	40	39	37	34	34	32	37	54
Au1_urine_(nephrostomy_urine)_27/05/2015	40	39	39	39	39	39	39	39	39	39	39	39	38	38	38	38	38	38	40	39	38	39	39	36	36	39	39	39	40	38	39	40	40	40	39	39	39	39	40	41	40	40	39	37	34	34	32	37	54
Mi7_oral_4/07/2012	40	39	39	39	39	39	39	39	39	39	39	39	38	38	38	38	38	38	40	39	38	39	39	36	36	39	39	39	40	38	39	40	40	40	39	39	39	39	40	41	40	40	39	37	34	34	32	37	54
Mi7_oral_9/07/2012	40	39	39	39	39	39	39	39	39	39	39	39	38	38	38	38	38	38	40	39	38	39	39	36	36	39	39	39	40	38	39	40	40	40	39	39	39	39	40	41	40	40	39	37	34	34	32	37	54
Mi16_rectal_25/03/2013	41	40	40	40	40	40	40	40	40	40	40	40	39	39	39	39	39	39	37	36	35	36	36	33	33	40	40	40	41	40	40	41	41	41	40	40	40	40	41	42	41	41	40	38	35	35	33	38	55
OD8824	41	40	40	40	40	40	40	40	40	40	40	40	39	39	39	39	39	39	37	36	35	36	36	33	33	40	40	40	41	40	40	41	41	41	40	40	40	40	41	42	41	41	40	38	36	36	34	38	55
HUN122	31	30	30	30	30	30	30	30	30	30	30	30	30	30	30	30	30	30	32	33	33	34	34	31	31	26	26	28	29	26	27	28	28	28	27	28	28	28	28	30	29	30	30	29	28	28	27	30	47
HUN122:IND:17:7.8	31	30	30	30	30	30	30	30	30	30	30	30	30	30	30	30	30	30	32	33	33	34	34	31	31	26	26	28	29	26	27	28	28	28	27	28	28	28	28	30	29	30	30	29	28	28	27	30	47
HUN122:IND:41:4.4	31	30	30	30	30	30	30	30	30	30	30	30	30	30	30	30	30	30	32	33	33	34	34	31	31	26	26	28	29	26	27	28	28	28	27	28	28	28	28	30	29	30	30	29	28	28	27	30	47
HUN122:IND:65:3.0	31	30	30	30	30	30	30	30	30	30	30	30	30	30	30	30	30	30	32	33	33	34	34	31	31	26	26	28	29	26	27	28	28	28	27	28	28	28	28	30	29	30	30	29	28	28	27	30	47
Mi1_oral_27/02/2012	35	34	34	34	34	34	34	34	34	34	34	34	34	34	34	34	34	34	31	32	32	33	33	30	30	33	33	32	33	32	31	32	32	32	31	34	34	32	32	34	33	34	36	35	33	33	30	35	50
Mi3_pharynx_15/03/2012	35	34	34	34	34	34	34	34	34	34	34	34	34	34	34	34	34	34	31	32	32	33	33	30	30	33	33	32	33	32	31	32	32	32	31	34	34	32	32	34	33	34	36	35	33	33	30	35	50
Mi15_rectal_29/05/2013	35	34	34	34	34	34	34	34	34	34	34	34	34	34	34	34	34	34	31	32	32	33	33	30	30	33	33	32	33	32	31	32	32	32	31	34	34	32	32	34	33	34	36	35	33	33	30	35	50
Au2_blood_(catheter_blood_culture)_4/02/2014	39	38	38	38	38	38	38	38	38	38	38	38	37	37	37	37	37	37	35	36	36	37	37	34	34	35	35	35	36	36	35	36	36	36	36	36	36	35	36	38	37	38	38	36	35	35	33	36	53
Au2_blood_(catheter_blood_culture)_27/01/2014	39	38	38	38	38	38	38	38	38	38	38	38	37	37	37	37	37	37	35	36	36	37	37	34	34	35	35	35	36	36	35	36	36	36	36	36	36	35	36	38	37	38	38	36	35	35	33	36	53
Au2_blood_(catheter_tip)_27/01/201	39	38	38	38	38	38	38	38	38	38	38	38	37	37	37	37	37	37	35	36	36	37	37	34	34	35	35	35	36	36	35	36	36	36	36	36	36	35	36	38	37	38	38	36	35	35	33	36	53
Au2_blood_(peripheral_blood_culture)_4/02/2014	39	38	38	38	38	38	38	38	38	38	38	38	37	37	37	37	37	37	35	36	36	37	37	34	34	35	35	35	36	36	35	36	36	36	36	36	36	35	36	38	37	38	38	36	35	35	33	36	53
Au2_feces_28/01/2014	39	38	38	38	38	38	38	38	38	38	38	38	37	37	37	37	37	37	35	36	36	37	37	34	34	35	35	35	36	36	35	36	36	36	36	36	36	35	36	38	37	38	38	36	35	35	33	36	53
Mi1_vaginal_27/02/2012	42	41	41	41	41	41	41	41	41	41	41	41	42	42	42	42	42	42	37	38	38	39	39	36	36	39	39	40	41	37	38	39	39	39	38	39	39	40	39	41	40	41	41	41	40	40	38	39	56
Mi12_vaginal_31/12/2012	42	41	41	41	41	41	41	41	41	41	41	41	42	42	42	42	42	42	37	38	38	39	39	36	36	39	39	40	41	37	38	39	39	39	38	39	39	40	39	41	40	41	41	41	40	40	38	39	56
Mi17_oral_6/07/2013	42	41	41	41	41	41	41	41	41	41	41	41	42	42	42	42	42	42	37	38	38	39	39	36	36	39	39	40	41	37	38	39	39	39	38	39	39	40	39	41	40	41	41	41	40	40	38	39	56
Mi17_oral_6/07/2013_b	42	41	41	41	41	41	41	41	41	41	41	41	42	42	42	42	42	42	37	38	38	39	39	36	36	39	39	40	41	37	38	39	39	39	38	39	39	40	39	41	40	41	41	41	40	40	38	39	56
Mi17_pharynx_6/07/2013	42	41	41	41	41	41	41	41	41	41	41	41	42	42	42	42	42	42	37	38	38	39	39	36	36	39	39	40	41	37	38	39	39	39	38	39	39	40	39	41	40	41	41	41	40	40	38	39	56
CLB44	38	37	37	37	37	37	37	37	37	37	37	37	38	38	38	38	38	38	33	34	34	35	35	32	32	35	35	36	37	33	34	35	35	35	34	35	35	36	35	37	36	37	37	37	37	37	35	35	52
hp41bt	41	40	40	40	40	40	40	40	40	40	40	40	41	41	41	41	41	41	34	35	35	36	36	33	33	38	38	39	40	37	37	38	38	38	37	38	38	39	38	40	39	40	40	40	39	39	37	38	55
hp41vu	41	40	40	40	40	40	40	40	40	40	40	40	41	41	41	41	41	41	34	35	35	36	36	33	33	38	38	39	40	37	37	38	38	38	37	38	38	39	38	40	39	40	40	40	39	39	37	38	55
sw-17c	37	36	36	36	36	36	36	36	36	36	36	36	37	37	37	37	37	37	30	31	31	32	32	29	29	34	34	35	36	33	33	34	34	34	35	34	34	35	34	36	35	36	36	36	36	36	34	34	51
hp36bt	38	37	37	37	37	37	37	37	37	37	37	37	37	37	37	37	37	37	33	34	34	35	35	32	32	33	33	35	36	33	34	35	35	35	34	35	35	35	35	37	36	37	37	36	36	36	34	35	52
hp36vu	37	36	36	36	36	36	36	36	36	36	36	36	36	36	36	36	36	36	32	33	33	34	34	31	31	32	32	34	35	32	33	34	34	34	33	34	34	34	34	36	35	36	36	35	35	35	33	34	51
Mi2_vaginal_12/03/2011	39	38	38	38	38	38	38	38	38	38	38	38	39	39	39	39	39	39	34	35	35	36	36	33	33	36	36	37	38	36	35	36	36	36	35	36	36	37	36	38	37	38	38	38	37	37	35	36	53
Mi11_vaginal_17/12/2012	39	38	38	38	38	38	38	38	38	38	38	38	39	39	39	39	39	39	34	35	35	36	36	33	33	36	36	37	38	36	35	36	36	36	35	36	36	37	36	38	37	38	38	38	37	37	35	36	53
Mi13_rectal_23/01/2013	39	38	38	38	38	38	38	38	38	38	38	38	39	39	39	39	39	39	34	35	35	36	36	33	33	36	36	37	38	36	35	36	36	36	35	36	36	37	36	38	37	38	38	38	37	37	35	36	53
Mi13_vaginal_23/01/2013	39	38	38	38	38	38	38	38	38	38	38	38	39	39	39	39	39	39	34	35	35	36	36	33	33	36	36	37	38	36	35	36	36	36	35	36	36	37	36	38	37	38	38	38	37	37	35	36	53
Mi11_urine_17/12/2012:IND:62:72.6	40	39	39	39	39	39	39	39	39	39	39	39	40	40	40	40	40	40	35	36	36	37	37	34	34	37	37	38	39	37	36	37	37	37	36	37	37	38	37	39	38	39	39	39	38	38	36	37	54
Mi11_urine_17/12/2012:IND:64:100.6	40	39	39	39	39	39	39	39	39	39	39	39	40	40	40	40	40	40	35	36	36	37	37	34	34	37	37	38	39	37	36	37	37	37	36	37	37	38	37	39	38	39	39	39	38	38	36	37	54
Mi16_oral_18/03/2013:IND:19:82.7	44	43	43	43	43	43	43	43	43	43	43	43	44	44	44	44	44	44	39	40	40	41	41	38	38	41	41	42	43	41	40	41	41	41	40	41	41	42	41	43	42	43	43	43	42	42	40	41	58
Mi16_oral_18/03/2013:IND:15:110	37	36	36	36	36	36	36	36	36	36	36	36	37	37	37	37	37	37	32	33	33	34	34	31	31	34	34	35	36	34	33	34	34	34	33	34	34	35	34	36	35	36	36	36	35	35	33	34	51
Mi4_pharynx_9/04/2012	34	33	33	33	33	33	33	33	33	33	33	33	34	34	34	34	34	34	29	30	30	31	31	28	28	31	31	32	33	31	30	31	31	31	30	31	31	32	31	33	32	33	33	33	35	35	33	31	48
Mi4_rectal_9/04/2012	34	33	33	33	33	33	33	33	33	33	33	33	34	34	34	34	34	34	29	30	30	31	31	28	28	31	31	32	33	31	30	31	31	31	30	31	31	32	31	33	32	33	33	33	35	35	33	31	48
Mi8_oral_11/07/2012	34	33	33	33	33	33	33	33	33	33	33	33	34	34	34	34	34	34	29	30	30	31	31	28	28	31	31	32	33	31	30	31	31	31	30	31	31	32	31	33	32	33	33	33	35	35	33	31	48
Mi9_oral_20/08/2012	34	33	33	33	33	33	33	33	33	33	33	33	34	34	34	34	34	34	29	30	30	31	31	28	28	31	31	32	33	31	30	31	31	31	30	31	31	32	31	33	32	33	33	33	35	35	33	31	48
Mi14_urine_18/03/2013	34	33	33	33	33	33	33	33	33	33	33	33	34	34	34	34	34	34	29	30	30	31	31	28	28	31	31	32	33	31	30	31	31	31	30	31	31	32	31	33	32	33	33	33	35	35	33	31	48
Mi6_oral_22/06/2012	34	33	33	33	33	33	33	33	33	33	33	33	34	34	34	34	34	34	29	30	30	31	31	28	28	31	31	32	33	31	30	31	31	31	30	31	31	32	31	33	32	33	33	33	35	35	33	31	48
Mi2_rectal_6/04/2012	31	30	30	30	30	30	30	30	30	30	30	30	32	32	32	32	32	33	25	26	26	27	27	28	28	30	30	30	31	28	27	28	28	28	27	28	29	32	30	32	31	32	32	33	32	32	32	31	48
Mi2_rectal_12/03/2012	31	30	30	30	30	30	30	30	30	30	30	30	32	32	32	32	32	33	25	26	26	27	27	28	28	30	30	30	31	28	27	28	28	28	27	28	29	32	30	32	31	32	32	33	32	32	32	31	48
Mi10_rectal_10/12/2012	31	30	30	30	30	30	30	30	30	30	30	30	32	32	32	32	32	33	25	26	26	27	27	28	28	30	30	30	31	28	27	28	28	28	27	28	29	32	30	32	31	32	32	33	32	32	32	31	48
Di5_feces_21/1/14	26	25	25	25	25	25	25	25	25	25	25	25	25	25	25	25	25	25	27	28	28	29	29	32	32	21	21	23	24	21	22	23	23	23	22	23	23	23	23	25	24	25	25	24	23	23	21	25	42
Di5_groin_21/1/15	26	25	25	25	25	25	25	25	25	25	25	25	25	25	25	25	25	25	27	28	28	29	29	32	32	21	21	23	24	21	22	23	23	23	22	23	23	23	23	25	24	25	25	24	23	23	21	25	42
Dm5_oral_16/1/14	26	25	25	25	25	25	25	25	25	25	25	25	25	25	25	25	25	25	27	28	28	29	29	32	32	21	21	23	24	21	22	23	23	23	22	23	23	23	23	25	24	25	25	24	23	23	21	25	42
[truncated: 113 more columns]
